# Supplementary material for: Physiological and Transcriptomic Comparison of Two Sunflower (Helianthus annuus L.) Cultivars With High/Low Cadmium Accumulation
Source: Front Plant Sci. 2022 May 9;13:854386. doi: 10.3389/fpls.2022.854386 (PMC9125308; doi:10.3389/fpls.2022.854386)
Supplement: Supplementary Table 1 — Primers used for qRT-PCR. [file Table_1.XLSX]

## Sheet: Sheet1
Supplementary Table 1. Primers used for qRT-PCR
	Primer name	Primer sequence(5'to 3')
Reference gene	HM63821 18S rRNA F	GATCGGAGTAATGATTAACAG
	HM63821 18S rRNA R	TTATGGTTGAGACTAGGACG
Candidate gene	c55191.graph_c0 F	CTTTCCGGTAACGTAGAGGC
	c55191.graph_c0 R	GCAAATGGTCCGTAACAACA
	c53780.graph_c0 F	CACAGCACGATCTTACTGGC
	c53780.graph_c0 R	TCACCACATATTCTGGAGGC
	c55845.graph_c0 F	CAGAAGACGCCTCCATTACC
	c55845.graph_c0 R	GGCATCCATTGCTGCAAACT
	c50541.graph_c4 F	AACCCACTCGCTTGGACTATCT
	c50541.graph_c4 R	CCCTTTCACGGTCTCCTCAC
	c49575.graph_c0 F	CAAGATAAGCGCACAAGGAC
	c49575.graph_c0 R	GCATACCAGCAGCTCTACGA
F:forward,R:reverse
