# Supplementary material for: Physiological and Transcriptomic Comparison of Two Sunflower (Helianthus annuus L.) Cultivars With High/Low Cadmium Accumulation
Source: Front Plant Sci. 2022 May 9;13:854386. doi: 10.3389/fpls.2022.854386 (PMC9125308; doi:10.3389/fpls.2022.854386)
Supplement: Supplementary Table 2 — Quality assessment of the raw data. [file Table_2.XLSX]

## Sheet: Sheet1
Supplementary Table 2. Quality assessment of the raw data
SampleID	ReadSum	BaseSum	GC(%)	N(%)	Q20(%)	CycleQ20(%)	Q30(%)
J-50-1	19398374	5798197734	45.43	0	97.9	100	94.18
J-50-2	19346886	5785188452	45.08	0	97.76	100	93.9
J-50-3	28973679	8664064442	45.27	0	98.24	100	94.82
J-CK-1	23160280	6927335944	45.76	0	97.91	100	94.19
J-CK-2	31483734	9427525622	45.68	0	97.93	100	94.13
J-CK-3	25391520	7604544256	46.43	0	98.15	100	94.64
S-50-1	28942916	8664898918	44.78	0	98.04	100	94.32
S-50-2	31785104	9505555452	44.79	0	97.86	100	93.96
S-50-3	28341673	8480655424	44.79	0	98.06	100	94.4
S-CK-1	24043045	7198165412	45.25	0	98.17	100	94.62
S-CK-2	22552792	6741442622	44.55	0	98.04	100	94.42
S-CK-3	29484716	8819839820	44.65	0	98.02	100	94.28
J: JB231AC; 50: 50 μM Cd; CK: 0 μM Cd; S: 62\3. Each treatment contains 3 replications.
