# Supplementary material for: Physiological and Transcriptomic Comparison of Two Sunflower (Helianthus annuus L.) Cultivars With High/Low Cadmium Accumulation
Source: Front Plant Sci. 2022 May 9;13:854386. doi: 10.3389/fpls.2022.854386 (PMC9125308; doi:10.3389/fpls.2022.854386)
Supplement: Supplementary Table 3 — Quality of assembled unigenes. [file Table_3.XLSX]

## Sheet: Sheet1
Supplementary Table 3. Quality of assembled unigenes
All_Combination.Transcripts Length	Total Number	Unigene
200-300	39720（10.14%）	27715（35.09%）
300-500	42752（10.91%）	19478（24.66%）
500-1000	78697（20.09%）	15085（19.10%）
1000-2000	127651（32.58%）	9900（12.54%）
2000+	102966（26.28%）	6797（8.61%）
Total Number	391786	78975
Total Length	579388054	59469664
N50 Length	2089	1340
Mean Length	1478.84	753.02
