# Supplementary material for: Physiological and Transcriptomic Comparison of Two Sunflower (Helianthus annuus L.) Cultivars With High/Low Cadmium Accumulation
Source: Front Plant Sci. 2022 May 9;13:854386. doi: 10.3389/fpls.2022.854386 (PMC9125308; doi:10.3389/fpls.2022.854386)
Supplement: Supplementary Table 4 — All GO classifications of DEGs between 62\3 and JB231AC under 50μM Cd stress. [file Table_4.XLSX]

## Sheet: GO classifications
Supplementary Table 4.All GO classifications of DEGs between 62\3 and JB231AC under 50μM Cd stress
#Total_gene	34476	3212
#GO_classify1	GO_classify2	GO_ID	AllGene_number	Selected_gene_number	Selected_gene_ID
molecular function	binding	GO:0005488	18118	1586	c54706.graph_c1;c43437.graph_c2;c58249.graph_c1;c52711.graph_c2;c58819.graph_c0;c30501.graph_c0;c59902.graph_c0;c56638.graph_c2;c25180.graph_c0;c35320.graph_c0;c51092.graph_c0;c48268.graph_c0;c56138.graph_c1;c52136.graph_c1;c52624.graph_c1;c56873.graph_c0;c53165.graph_c0;c24461.graph_c1;c51179.graph_c1;c51501.graph_c0;c57938.graph_c1;c55974.graph_c2;c56413.graph_c2;c45158.graph_c0;c58111.graph_c0…
molecular function	catalytic activity	GO:0003824	16235	1579	c58308.graph_c4;c50249.graph_c0;c54165.graph_c0;c30220.graph_c0;c55037.graph_c0;c46674.graph_c0;c51077.graph_c1;c57606.graph_c0;c50403.graph_c0;c51093.graph_c0;c46812.graph_c3;c42746.graph_c1;c42472.graph_c1;c53591.graph_c2;c28603.graph_c0;c52045.graph_c0;c57348.graph_c0;c55105.graph_c2;c57338.graph_c0;c49519.graph_c0;c56823.graph_c0;c57800.graph_c0;c48274.graph_c0;c48097.graph_c0;c54526.graph_c0…
cellular component	cell	GO:0005623	16296	1440	c52314.graph_c0;c36993.graph_c0;c48227.graph_c0;c53681.graph_c2;c57858.graph_c0;c57582.graph_c0;c52666.graph_c0;c54201.graph_c6;c35941.graph_c1;c26047.graph_c0;c49910.graph_c0;c56587.graph_c0;c53854.graph_c2;c45486.graph_c1;c56693.graph_c0;c52878.graph_c0;c55570.graph_c1;c38069.graph_c1;c58803.graph_c0;c26786.graph_c0;c27067.graph_c0;c57467.graph_c0;c54558.graph_c1;c55257.graph_c0;c52562.graph_c1…
cellular component	cell part	GO:0044464	16296	1440	c56433.graph_c2;c45740.graph_c0;c59853.graph_c0;c47448.graph_c0;c50891.graph_c0;c45532.graph_c1;c22706.graph_c0;c47814.graph_c1;c51647.graph_c0;c54940.graph_c3;c46739.graph_c0;c43317.graph_c0;c54045.graph_c4;c48848.graph_c1;c61334.graph_c0;c53138.graph_c0;c55481.graph_c0;c47361.graph_c0;c53704.graph_c1;c37418.graph_c0;c48544.graph_c0;c46559.graph_c0;c53777.graph_c0;c52416.graph_c0;c50081.graph_c0…
biological process	cellular process	GO:0009987	16271	1327	c52239.graph_c0;c24508.graph_c0;c49641.graph_c2;c57513.graph_c2;c44676.graph_c0;c53216.graph_c1;c51588.graph_c0;c37337.graph_c0;c54371.graph_c1;c54505.graph_c0;c56576.graph_c1;c50414.graph_c1;c47888.graph_c0;c52437.graph_c0;c44516.graph_c3;c53413.graph_c0;c56240.graph_c0;c57911.graph_c0;c49463.graph_c0;c51009.graph_c0;c27157.graph_c1;c33021.graph_c0;c23133.graph_c1;c58406.graph_c0;c50007.graph_c0…
biological process	metabolic process	GO:0008152	14825	1225	c56429.graph_c0;c38640.graph_c2;c30050.graph_c0;c58563.graph_c0;c57539.graph_c0;c49650.graph_c0;c35407.graph_c0;c30745.graph_c0;c52097.graph_c1;c37805.graph_c0;c54335.graph_c1;c36445.graph_c0;c55238.graph_c0;c49067.graph_c0;c53527.graph_c0;c47419.graph_c1;c53095.graph_c0;c56516.graph_c0;c53713.graph_c0;c51256.graph_c0;c58724.graph_c0;c52303.graph_c3;c50153.graph_c0;c33925.graph_c0;c58466.graph_c3…
cellular component	membrane	GO:0016020	10454	1127	c41535.graph_c4;c48258.graph_c2;c55721.graph_c0;c42598.graph_c0;c43272.graph_c0;c55778.graph_c3;c54629.graph_c1;c49109.graph_c1;c47759.graph_c0;c45136.graph_c2;c54795.graph_c0;c47493.graph_c1;c58454.graph_c1;c54505.graph_c1;c56965.graph_c1;c46312.graph_c0;c51911.graph_c0;c58004.graph_c0;c57365.graph_c0;c28023.graph_c0;c52126.graph_c0;c58845.graph_c0;c47462.graph_c0;c46030.graph_c0;c51941.graph_c0…
cellular component	organelle	GO:0043226	11735	962	c43743.graph_c0;c57000.graph_c0;c52129.graph_c0;c52297.graph_c0;c50379.graph_c0;c53255.graph_c0;c44241.graph_c0;c54949.graph_c1;c46253.graph_c0;c52280.graph_c1;c45979.graph_c1;c57770.graph_c0;c43763.graph_c0;c48273.graph_c0;c30449.graph_c0;c54112.graph_c0;c56159.graph_c0;c37633.graph_c1;c43969.graph_c0;c53641.graph_c4;c52586.graph_c0;c53512.graph_c0;c56972.graph_c0;c29958.graph_c0;c31658.graph_c0…
cellular component	membrane part	GO:0044425	8829	958	c47720.graph_c0;c52411.graph_c0;c54881.graph_c1;c52290.graph_c2;c46418.graph_c0;c58236.graph_c0;c58342.graph_c0;c57723.graph_c2;c50541.graph_c4;c53735.graph_c0;c52727.graph_c1;c24292.graph_c0;c38069.graph_c0;c41900.graph_c1;c45168.graph_c0;c54919.graph_c0;c55632.graph_c0;c55533.graph_c0;c48766.graph_c0;c55523.graph_c0;c56974.graph_c1;c57171.graph_c3;c51382.graph_c0;c59564.graph_c0;c49484.graph_c1…
biological process	single-organism process	GO:0044699	10098	921	c52503.graph_c0;c57298.graph_c0;c55255.graph_c1;c53664.graph_c0;c58859.graph_c0;c58355.graph_c0;c37448.graph_c0;c55401.graph_c0;c58528.graph_c4;c57303.graph_c0;c48355.graph_c0;c56314.graph_c0;c52449.graph_c0;c59761.graph_c0;c43407.graph_c0;c52553.graph_c0;c58558.graph_c0;c50876.graph_c1;c35137.graph_c0;c54586.graph_c2;c45296.graph_c1;c47415.graph_c0;c37861.graph_c0;c55382.graph_c0;c49387.graph_c0…
biological process	biological regulation	GO:0065007	5151	497	c48355.graph_c0;c51558.graph_c1;c59761.graph_c0;c52449.graph_c0;c47650.graph_c1;c55518.graph_c0;c55312.graph_c0;c35137.graph_c0;c36921.graph_c0;c59494.graph_c0;c55868.graph_c1;c29482.graph_c0;c57303.graph_c0;c50439.graph_c3;c35930.graph_c0;c58355.graph_c0;c55401.graph_c0;c43609.graph_c0;c58739.graph_c0;c36152.graph_c0;c48125.graph_c0;c59706.graph_c0;c53015.graph_c0;c33445.graph_c0;c52994.graph_c0…
biological process	response to stimulus	GO:0050896	3917	413	c57067.graph_c1;c46957.graph_c0;c44116.graph_c0;c34407.graph_c0;c53739.graph_c0;c37233.graph_c0;c53364.graph_c1;c55462.graph_c1;c25310.graph_c0;c37294.graph_c0;c46152.graph_c0;c31967.graph_c0;c45713.graph_c0;c52204.graph_c0;c54837.graph_c0;c47462.graph_c0;c57548.graph_c3;c43837.graph_c0;c53432.graph_c2;c38106.graph_c0;c27961.graph_c0;c55333.graph_c0;c55501.graph_c4;c54241.graph_c1;c41371.graph_c0…
cellular component	organelle part	GO:0044422	4620	325	c52449.graph_c0;c36521.graph_c0;c58558.graph_c0;c51001.graph_c0;c59494.graph_c0;c35137.graph_c0;c57298.graph_c0;c37491.graph_c0;c45778.graph_c0;c33074.graph_c0;c58355.graph_c0;c57303.graph_c0;c55669.graph_c0;c55331.graph_c2;c47265.graph_c0;c37234.graph_c0;c51139.graph_c0;c45174.graph_c0;c49387.graph_c0;c55382.graph_c0;c58569.graph_c0;c35695.graph_c0;c54997.graph_c2;c50025.graph_c0;c55037.graph_c0…
biological process	localization	GO:0051179	2653	253	c54459.graph_c0;c59130.graph_c0;c42598.graph_c0;c57373.graph_c0;c43743.graph_c0;c55575.graph_c0;c45979.graph_c1;c48273.graph_c0;c47759.graph_c0;c59441.graph_c0;c58590.graph_c0;c53984.graph_c0;c44241.graph_c0;c47493.graph_c1;c53012.graph_c0;c48434.graph_c0;c50880.graph_c0;c53943.graph_c0;c30553.graph_c0;c51948.graph_c0;c52586.graph_c0;c52718.graph_c0;c52126.graph_c0;c58845.graph_c0;c58319.graph_c0…
biological process	cellular component organization or biogenesis	GO:0071840	3146	244	c50422.graph_c0;c55376.graph_c0;c32979.graph_c0;c55856.graph_c5;c53034.graph_c0;c23292.graph_c0;c52712.graph_c0;c52885.graph_c1;c57908.graph_c2;c57606.graph_c0;c48033.graph_c1;c51027.graph_c0;c59895.graph_c0;c52045.graph_c0;c51050.graph_c0;c51555.graph_c0;c24242.graph_c0;c56970.graph_c1;c55235.graph_c0;c58629.graph_c0;c51065.graph_c0;c54481.graph_c7;c33542.graph_c0;c56439.graph_c3;c47189.graph_c0…
cellular component	macromolecular complex	GO:0032991	4417	226	c49484.graph_c1;c45575.graph_c0;c50809.graph_c0;c58266.graph_c1;c35887.graph_c0;c52452.graph_c1;c51403.graph_c0;c58569.graph_c0;c58811.graph_c0;c45174.graph_c0;c50377.graph_c0;c55331.graph_c2;c50741.graph_c0;c55669.graph_c0;c37234.graph_c0;c50424.graph_c3;c53015.graph_c0;c43704.graph_c0;c49873.graph_c0;c52512.graph_c0;c57303.graph_c0;c45778.graph_c0;c51048.graph_c0;c49203.graph_c0;c52449.graph_c0…
molecular function	transporter activity	GO:0005215	1809	199	c50929.graph_c2;c56576.graph_c1;c58370.graph_c1;c50215.graph_c2;c52606.graph_c0;c58735.graph_c0;c59475.graph_c0;c41886.graph_c0;c26786.graph_c0;c50541.graph_c9;c59685.graph_c0;c50929.graph_c0;c54105.graph_c0;c56208.graph_c4;c27918.graph_c0;c56842.graph_c6;c23765.graph_c0;c37951.graph_c0;c54933.graph_c3;c41621.graph_c0;c50740.graph_c0;c24098.graph_c0;c48813.graph_c0;c55388.graph_c0;c49649.graph_c0…
molecular function	nucleic acid binding transcription factor activity	GO:0001071	1163	163	c58792.graph_c0;c35653.graph_c0;c56067.graph_c0;c52182.graph_c0;c57440.graph_c0;c25164.graph_c0;c43953.graph_c0;c46727.graph_c0;c53746.graph_c0;c42907.graph_c0;c45538.graph_c0;c57535.graph_c1;c34465.graph_c0;c52542.graph_c1;c50062.graph_c1;c50832.graph_c2;c25430.graph_c0;c53117.graph_c0;c55826.graph_c0;c56133.graph_c2;c54944.graph_c1;c51659.graph_c1;c48906.graph_c1;c48087.graph_c0;c49318.graph_c2…
biological process	signaling	GO:0023052	1519	161	c47759.graph_c0;c56752.graph_c1;c57615.graph_c0;c23573.graph_c0;c55447.graph_c0;c48420.graph_c1;c57054.graph_c2;c55721.graph_c0;c54409.graph_c0;c58461.graph_c0;c58939.graph_c0;c31658.graph_c0;c51914.graph_c0;c58826.graph_c0;c58759.graph_c1;c58404.graph_c0;c57746.graph_c3;c52667.graph_c0;c56060.graph_c0;c51372.graph_c0;c57845.graph_c3;c52204.graph_c0;c54383.graph_c0;c58983.graph_c0;c37993.graph_c0…
biological process	developmental process	GO:0032502	1227	113	c54142.graph_c0;c46406.graph_c0;c49629.graph_c0;c47749.graph_c0;c38998.graph_c0;c28383.graph_c0;c52070.graph_c0;c51588.graph_c0;c52553.graph_c0;c58147.graph_c2;c48407.graph_c0;c44676.graph_c0;c29282.graph_c0;c42098.graph_c0;c52841.graph_c1;c58355.graph_c0;c48748.graph_c0;c46240.graph_c0;c52106.graph_c1;c57298.graph_c0;c45721.graph_c0;c58626.graph_c0;c49463.graph_c0;c41641.graph_c0;c49195.graph_c4…
cellular component	extracellular region	GO:0005576	771	94	c52973.graph_c0;c46493.graph_c1;c53500.graph_c0;c33072.graph_c0;c55298.graph_c1;c31537.graph_c1;c53746.graph_c0;c35088.graph_c0;c46055.graph_c0;c25088.graph_c0;c53352.graph_c2;c43953.graph_c0;c50116.graph_c0;c22984.graph_c0;c43882.graph_c1;c37435.graph_c0;c44983.graph_c0;c57377.graph_c1;c22950.graph_c0;c57550.graph_c1;c41898.graph_c0;c28239.graph_c0;c49146.graph_c0;c51347.graph_c0;c48852.graph_c0…
biological process	multicellular organismal process	GO:0032501	1145	92	c26554.graph_c0;c47286.graph_c0;c57530.graph_c3;c52558.graph_c1;c48797.graph_c0;c53296.graph_c0;c57419.graph_c0;c34045.graph_c0;c48878.graph_c0;c56182.graph_c1;c49146.graph_c0;c49523.graph_c1;c51753.graph_c0;c49526.graph_c0;c31658.graph_c0;c56119.graph_c0;c37795.graph_c0;c50116.graph_c0;c56214.graph_c0;c33072.graph_c0;c50941.graph_c0;c50880.graph_c0;c49857.graph_c0;c45765.graph_c0;c46953.graph_c0…
cellular component	membrane-enclosed lumen	GO:0031974	1124	74	c52418.graph_c0;c44116.graph_c0;c52338.graph_c1;c46399.graph_c0;c35181.graph_c0;c55977.graph_c0;c55946.graph_c7;c55462.graph_c1;c46947.graph_c2;c31967.graph_c0;c55795.graph_c2;c48685.graph_c1;c58619.graph_c2;c44836.graph_c0;c55707.graph_c0;c37674.graph_c0;c58110.graph_c0;c54891.graph_c3;c55501.graph_c4;c46953.graph_c0;c47768.graph_c0;c58438.graph_c0;c56159.graph_c0;c42064.graph_c0;c50907.graph_c0…
cellular component	cell junction	GO:0030054	554	72	c51689.graph_c0;c34045.graph_c0;c52855.graph_c1;c57373.graph_c0;c29284.graph_c0;c54848.graph_c3;c55404.graph_c8;c56752.graph_c1;c53023.graph_c0;c57530.graph_c3;c47289.graph_c0;c30143.graph_c0;c56006.graph_c6;c56963.graph_c0;c57449.graph_c1;c54501.graph_c1;c59011.graph_c0;c56119.graph_c0;c52711.graph_c0;c48418.graph_c0;c52775.graph_c0;c59435.graph_c0;c43229.graph_c0;c47833.graph_c0;c43064.graph_c0…
cellular component	symplast	GO:0055044	536	70	c52885.graph_c0;c55570.graph_c1;c53216.graph_c1;c59779.graph_c0;c56222.graph_c4;c50322.graph_c0;c29448.graph_c0;c58466.graph_c3;c33925.graph_c0;c47893.graph_c0;c56700.graph_c0;c56888.graph_c0;c57805.graph_c1;c50651.graph_c1;c42786.graph_c1;c49463.graph_c0;c49458.graph_c0;c57663.graph_c1;c54020.graph_c0;c53835.graph_c0;c35408.graph_c0;c37292.graph_c0;c37212.graph_c0;c54501.graph_c2;c30122.graph_c0…
biological process	multi-organism process	GO:0051704	650	55	c57944.graph_c1;c47257.graph_c0;c35941.graph_c1;c28210.graph_c0;c23736.graph_c0;c53884.graph_c1;c57248.graph_c3;c56317.graph_c1;c57373.graph_c0;c52558.graph_c1;c57530.graph_c3;c48797.graph_c0;c55989.graph_c0;c48430.graph_c0;c47759.graph_c0;c52841.graph_c1;c49149.graph_c0;c55533.graph_c0;c59089.graph_c0;c58420.graph_c3;c57804.graph_c0;c54335.graph_c0;c54142.graph_c0;c50880.graph_c0;c58387.graph_c0…
biological process	reproductive process	GO:0022414	683	48	c26554.graph_c0;c57530.graph_c3;c52558.graph_c1;c48797.graph_c0;c48430.graph_c0;c57944.graph_c1;c49195.graph_c4;c56802.graph_c1;c49146.graph_c0;c45721.graph_c0;c56119.graph_c0;c57298.graph_c0;c56214.graph_c0;c46240.graph_c0;c49523.graph_c1;c48407.graph_c0;c52553.graph_c0;c58147.graph_c2;c28383.graph_c0;c55533.graph_c0;c49149.graph_c0;c57804.graph_c0;c50941.graph_c0;c54142.graph_c0;c50880.graph_c0…
biological process	reproduction	GO:0000003	442	37	c23095.graph_c0;c56645.graph_c0;c55501.graph_c4;c54507.graph_c1;c46564.graph_c1;c46564.graph_c0;c45548.graph_c0;c48544.graph_c0;c58563.graph_c0;c46947.graph_c2;c55795.graph_c2;c44929.graph_c0;c35181.graph_c0;c23663.graph_c0;c37805.graph_c0;c58063.graph_c1;c58111.graph_c0;c46751.graph_c0;c55462.graph_c1;c53034.graph_c0;c57530.graph_c3;c49484.graph_c1;c48430.graph_c0;c53408.graph_c5;c42367.graph_c0…
molecular function	electron carrier activity	GO:0009055	265	32	c37643.graph_c0;c55736.graph_c3;c48385.graph_c0;c43315.graph_c1;c45639.graph_c0;c37569.graph_c0;c59678.graph_c0;c56285.graph_c3;c50976.graph_c0;c45505.graph_c0;c40908.graph_c0;c59421.graph_c0;c48603.graph_c0;c54665.graph_c0;c22839.graph_c0;c45140.graph_c0;c59149.graph_c0;c56973.graph_c1;c42471.graph_c0;c52106.graph_c1;c44765.graph_c0;c46786.graph_c0;c27534.graph_c0;c43903.graph_c1;c51317.graph_c0…
molecular function	molecular transducer activity	GO:0060089	401	30	c52325.graph_c0;c55333.graph_c0;c47888.graph_c0;c51769.graph_c0;c58020.graph_c2;c57245.graph_c1;c47759.graph_c0;c57614.graph_c2;c59703.graph_c0;c57689.graph_c1;c58020.graph_c1;c37990.graph_c0;c51372.graph_c0;c55116.graph_c0;c52659.graph_c2;c23736.graph_c0;c57248.graph_c3;c43241.graph_c1;c55028.graph_c1;c54145.graph_c0;c57078.graph_c0;c46713.graph_c0;c58745.graph_c0;c58628.graph_c0;c50309.graph_c0…
molecular function	signal transducer activity	GO:0004871	401	30	c46713.graph_c0;c58745.graph_c0;c55028.graph_c1;c54145.graph_c0;c57078.graph_c0;c55330.graph_c2;c56523.graph_c3;c50309.graph_c0;c58628.graph_c0;c53136.graph_c0;c57860.graph_c1;c54181.graph_c4;c57245.graph_c1;c58020.graph_c2;c47759.graph_c0;c57614.graph_c2;c59703.graph_c0;c57689.graph_c1;c58020.graph_c1;c52325.graph_c0;c55333.graph_c0;c47888.graph_c0;c51769.graph_c0;c57248.graph_c3;c43241.graph_c1…
molecular function	structural molecule activity	GO:0005198	1007	29	c47937.graph_c0;c49873.graph_c0;c54201.graph_c6;c37821.graph_c0;c57000.graph_c0;c58196.graph_c0;c50741.graph_c0;c48872.graph_c0;c58786.graph_c0;c30027.graph_c0;c44687.graph_c0;c32532.graph_c0;c58569.graph_c0;c53620.graph_c0;c43253.graph_c0;c47789.graph_c0;c54936.graph_c0;c29669.graph_c1;c47609.graph_c0;c46399.graph_c0;c49052.graph_c0;c36895.graph_c0;c51461.graph_c1;c44172.graph_c0;c54141.graph_c1…
cellular component	extracellular region part	GO:0044421	343	28	c47256.graph_c0;c24074.graph_c0;c28239.graph_c0;c49146.graph_c0;c46468.graph_c0;c41898.graph_c0;c56753.graph_c0;c45545.graph_c0;c53630.graph_c0;c38242.graph_c0;c38106.graph_c0;c59589.graph_c0;c49852.graph_c0;c50087.graph_c1;c54940.graph_c3;c49125.graph_c0;c52973.graph_c0;c53746.graph_c0;c31537.graph_c1;c51191.graph_c0;c43953.graph_c0;c32398.graph_c0;c48775.graph_c0;c44983.graph_c0;c54132.graph_c0…
biological process	growth	GO:0040007	214	24	c57530.graph_c3;c37811.graph_c1;c41431.graph_c1;c34535.graph_c0;c57511.graph_c0;c43577.graph_c0;c46408.graph_c0;c41371.graph_c0;c54507.graph_c1;c29523.graph_c0;c53772.graph_c0;c49962.graph_c0;c37811.graph_c0;c46698.graph_c1;c36569.graph_c0;c26256.graph_c0;c45721.graph_c0;c56119.graph_c0;c48544.graph_c0;c48268.graph_c0;c57908.graph_c2;c54211.graph_c0;c58063.graph_c1;c50941.graph_c0
molecular function	antioxidant activity	GO:0016209	217	24	c53352.graph_c2;c33925.graph_c0;c37799.graph_c1;c53777.graph_c0;c55298.graph_c1;c47502.graph_c0;c53790.graph_c2;c25694.graph_c0;c37233.graph_c0;c53739.graph_c0;c59421.graph_c0;c53057.graph_c5;c52708.graph_c0;c43064.graph_c0;c53036.graph_c2;c45329.graph_c1;c37809.graph_c0;c38605.graph_c0;c55225.graph_c0;c50651.graph_c1;c48418.graph_c0;c43338.graph_c0;c48854.graph_c0;c47462.graph_c0
cellular component	other organism	GO:0044215	270	19	c59589.graph_c0;c38106.graph_c0;c38242.graph_c0;c56753.graph_c0;c47256.graph_c0;c49146.graph_c0;c48775.graph_c0;c44983.graph_c0;c22984.graph_c0;c53054.graph_c1;c50116.graph_c0;c43953.graph_c0;c32398.graph_c0;c53746.graph_c0;c31537.graph_c1;c51191.graph_c0;c54940.graph_c3;c49125.graph_c0;c52973.graph_c0
cellular component	other organism part	GO:0044217	270	19	c52973.graph_c0;c49125.graph_c0;c54940.graph_c3;c31537.graph_c1;c51191.graph_c0;c53746.graph_c0;c32398.graph_c0;c43953.graph_c0;c50116.graph_c0;c22984.graph_c0;c53054.graph_c1;c44983.graph_c0;c48775.graph_c0;c49146.graph_c0;c47256.graph_c0;c56753.graph_c0;c38242.graph_c0;c38106.graph_c0;c59589.graph_c0
biological process	immune system process	GO:0002376	154	16	c47257.graph_c0;c28210.graph_c0;c53692.graph_c0;c48804.graph_c0;c56317.graph_c1;c57530.graph_c3;c57511.graph_c0;c52841.graph_c1;c51561.graph_c0;c37805.graph_c0;c59089.graph_c0;c58420.graph_c3;c31658.graph_c0;c37795.graph_c0;c53113.graph_c0;c45045.graph_c0
molecular function	transcription factor activity, protein binding	GO:0000988	194	16	c58817.graph_c0;c55707.graph_c0;c47814.graph_c1;c55395.graph_c1;c37674.graph_c1;c46833.graph_c0;c55377.graph_c0;c37674.graph_c0;c52422.graph_c1;c46340.graph_c0;c46192.graph_c1;c49125.graph_c0;c53054.graph_c1;c32398.graph_c0;c56177.graph_c0;c57440.graph_c0
molecular function	nutrient reservoir activity	GO:0045735	39	8	c50141.graph_c0;c35088.graph_c0;c37292.graph_c0;c59083.graph_c0;c51571.graph_c0;c37435.graph_c0;c25088.graph_c0;c35894.graph_c0
cellular component	nucleoid	GO:0009295	38	6	c50086.graph_c0;c44687.graph_c0;c49067.graph_c0;c55225.graph_c0;c51904.graph_c1;c41592.graph_c0
biological process	locomotion	GO:0040011	27	4	c48797.graph_c0;c50880.graph_c0;c53984.graph_c0;c48430.graph_c0
cellular component	supramolecular complex	GO:0099080	36	3	c57908.graph_c2;c57530.graph_c3;c54891.graph_c1
biological process	rhythmic process	GO:0048511	45	2	c37739.graph_c0;c51050.graph_c0
biological process	behavior	GO:0007610	16	2	c56119.graph_c0;c37805.graph_c0
molecular function	molecular function regulator	GO:0098772	39	2	c47286.graph_c0;c46713.graph_c0
biological process	biological adhesion	GO:0022610	19	1	c44246.graph_c0
biological process	detoxification	GO:0098754	18	1	c51498.graph_c0
cellular component	synapse	GO:0045202	7	1	c56119.graph_c0
cellular component	synapse part	GO:0044456	6	0
cellular component	virion	GO:0019012	1	0
cellular component	virion part	GO:0044423	1	0
molecular function	protein tag	GO:0031386	22	0
molecular function	translation regulator activity	GO:0045182	6	0
molecular function	metallochaperone activity	GO:0016530	2	0
