# Supplementary material for: Physiological and Transcriptomic Comparison of Two Sunflower (Helianthus annuus L.) Cultivars With High/Low Cadmium Accumulation
Source: Front Plant Sci. 2022 May 9;13:854386. doi: 10.3389/fpls.2022.854386 (PMC9125308; doi:10.3389/fpls.2022.854386)
Supplement: Supplementary Table 5 — All KGEE enrichment pathways of DEGs between 62\3 and JB231AC under 50μM Cd stress. [file Table_5.XLSX]

## Sheet: Sheet1
Supplementary Table 5.All KGEE enrichment pathways of DEGs between 62\3 and JB231AC under 50μM Cd stress
#Kegg_pathway	ko_id	Cluster_frequency	Genome_frequency	P-value	Corrected_P-value	rich_factor
Plant-pathogen interaction	ko04626	184 out of 1336 13.7724550898204%	1241 out of 13302 9.32942414674485%	1.49e-08	1.94e-06	1.47624
MAPK signaling pathway - plant	ko04016	127 out of 1336 9.5059880239521%	794 out of 13302 5.96902721395279%	4.82e-08	6.26e-06	1.59255
Plant hormone signal transduction	ko04075	103 out of 1336 7.70958083832335%	739 out of 13302 5.55555555555556%	0.00032245	0.0419185	1.38772
Galactose metabolism	ko00052	39 out of 1336 2.91916167664671%	233 out of 13302 1.75161629830101%	0.000971955	0.126354	1.66655
Pentose and glucuronate interconversions	ko00040	58 out of 1336 4.34131736526946%	384 out of 13302 2.88678394226432%	0.000999653	0.129955	1.50386
Benzoxazinoid biosynthesis	ko00402	5 out of 1336 0.374251497005988%	10 out of 13302 0.0751766651631334%	0.00165884	0.21565	4.97829
Sphingolipid metabolism	ko00600	24 out of 1336 1.79640718562874%	129 out of 13302 0.96977898060442%	0.00212985	0.276881	1.85239
Glycosphingolipid biosynthesis - lacto and neolacto series	ko00601	4 out of 1336 0.29940119760479%	7 out of 13302 0.0526236656141934%	0.00276346	0.35925	5.68948
Phenylpropanoid biosynthesis	ko00940	52 out of 1336 3.89221556886228%	355 out of 13302 2.66877161329123%	0.00343016	0.445921	1.45843
RNA polymerase	ko03020	25 out of 1336 1.87125748502994%	148 out of 13302 1.11261464441437%	0.00651513	0.846966	1.68186
Monobactam biosynthesis	ko00261	6 out of 1336 0.449101796407186%	19 out of 13302 0.142835663809953%	0.00872446	1	3.14419
Anthocyanin biosynthesis	ko00942	4 out of 1336 0.29940119760479%	15 out of 13302 0.1127649977447%	0.0562021	1	2.65509
Glycosphingolipid biosynthesis - globo and isoglobo series	ko00603	5 out of 1336 0.374251497005988%	20 out of 13302 0.150353330326267%	0.0437471	1	2.48915
Mannose type O-glycan biosynthesis	ko00515	1 out of 1336 0.0748502994011976%	4 out of 13302 0.0300706660652533%	0.345204	1	2.48915
Lysine biosynthesis	ko00300	7 out of 1336 0.523952095808383%	31 out of 13302 0.233047662005713%	0.0310407	1	2.24826
Taurine and hypotaurine metabolism	ko00430	3 out of 1336 0.224550898203593%	14 out of 13302 0.105247331228387%	0.159767	1	2.13355
Glucosinolate biosynthesis	ko00966	4 out of 1336 0.29940119760479%	20 out of 13302 0.150353330326267%	0.134375	1	1.99132
Thiamine metabolism	ko00730	10 out of 1336 0.748502994011976%	51 out of 13302 0.38340099233198%	0.0283601	1	1.95227
Glycosphingolipid biosynthesis - ganglio series	ko00604	9 out of 1336 0.673652694610778%	48 out of 13302 0.36084799278304%	0.0470692	1	1.86686
Ubiquinone and other terpenoid-quinone biosynthesis	ko00130	15 out of 1336 1.12275449101796%	80 out of 13302 0.601413321305067%	0.0125659	1	1.86686
Arachidonic acid metabolism	ko00590	12 out of 1336 0.898203592814371%	64 out of 13302 0.481130657044054%	0.0240602	1	1.86686
Limonene and pinene degradation	ko00903	3 out of 1336 0.224550898203593%	19 out of 13302 0.142835663809953%	0.296866	1	1.57209
Glycosaminoglycan degradation	ko00531	11 out of 1336 0.823353293413174%	70 out of 13302 0.526236656141933%	0.0887988	1	1.56461
Pantothenate and CoA biosynthesis	ko00770	12 out of 1336 0.898203592814371%	77 out of 13302 0.578860321756127%	0.0818352	1	1.55168
Ascorbate and aldarate metabolism	ko00053	31 out of 1336 2.32035928143713%	201 out of 13302 1.51105096977898%	0.010271	1	1.53559
Zeatin biosynthesis	ko00908	19 out of 1336 1.42215568862275%	125 out of 13302 0.939708314539167%	0.0436059	1	1.5134
Monoterpenoid biosynthesis	ko00902	5 out of 1336 0.374251497005988%	33 out of 13302 0.24808299503834%	0.232846	1	1.50857
ABC transporters	ko02010	32 out of 1336 2.39520958083832%	212 out of 13302 1.59374530145843%	0.0125002	1	1.50288
Cutin, suberine and wax biosynthesis	ko00073	11 out of 1336 0.823353293413174%	73 out of 13302 0.548789655690874%	0.111569	1	1.50031
Valine, leucine and isoleucine biosynthesis	ko00290	6 out of 1336 0.449101796407186%	40 out of 13302 0.300706660652533%	0.20881	1	1.49349
Other glycan degradation	ko00511	16 out of 1336 1.19760479041916%	107 out of 13302 0.804390317245527%	0.0681203	1	1.48884
Diterpenoid biosynthesis	ko00904	14 out of 1336 1.04790419161677%	94 out of 13302 0.706660652533454%	0.08615	1	1.4829
Steroid biosynthesis	ko00100	8 out of 1336 0.598802395209581%	55 out of 13302 0.413471658397233%	0.183042	1	1.44823
beta-Alanine metabolism	ko00410	16 out of 1336 1.19760479041916%	112 out of 13302 0.841978649827094%	0.0940052	1	1.42237
C5-Branched dibasic acid metabolism	ko00660	2 out of 1336 0.149700598802395%	14 out of 13302 0.105247331228387%	0.417669	1	1.42237
Betalain biosynthesis	ko00965	4 out of 1336 0.29940119760479%	28 out of 13302 0.210494662456773%	0.308213	1	1.42237
Carotenoid biosynthesis	ko00906	12 out of 1336 0.898203592814371%	86 out of 13302 0.646519320402947%	0.151273	1	1.38929
Brassinosteroid biosynthesis	ko00905	5 out of 1336 0.374251497005988%	36 out of 13302 0.27063599458728%	0.292235	1	1.38286
Glycine, serine and threonine metabolism	ko00260	22 out of 1336 1.64670658682635%	161 out of 13302 1.21034430912645%	0.0839832	1	1.36053
Glycerolipid metabolism	ko00561	27 out of 1336 2.02095808383234%	198 out of 13302 1.48849797023004%	0.0621013	1	1.35772
Alanine, aspartate and glutamate metabolism	ko00250	15 out of 1336 1.12275449101796%	110 out of 13302 0.826943316794467%	0.136857	1	1.35772
Sulfur metabolism	ko00920	8 out of 1336 0.598802395209581%	60 out of 13302 0.4510599909788%	0.251834	1	1.32754
Glycosylphosphatidylinositol (GPI)-anchor biosynthesis	ko00563	6 out of 1336 0.449101796407186%	46 out of 13302 0.345812659750413%	0.31381	1	1.29869
2-Oxocarboxylic acid metabolism	ko01210	13 out of 1336 0.973053892215569%	103 out of 13302 0.774319651180274%	0.232371	1	1.25666
Butanoate metabolism	ko00650	5 out of 1336 0.374251497005988%	40 out of 13302 0.300706660652533%	0.374548	1	1.24457
Biosynthesis of unsaturated fatty acids	ko01040	8 out of 1336 0.598802395209581%	64 out of 13302 0.481130657044054%	0.311818	1	1.24457
Aminoacyl-tRNA biosynthesis	ko00970	24 out of 1336 1.79640718562874%	203 out of 13302 1.52608630281161%	0.227695	1	1.17713
Flavone and flavonol biosynthesis	ko00944	2 out of 1336 0.149700598802395%	17 out of 13302 0.127800330777327%	0.520781	1	1.17136
Phosphonate and phosphinate metabolism	ko00440	2 out of 1336 0.149700598802395%	17 out of 13302 0.127800330777327%	0.520781	1	1.17136
Cyanoamino acid metabolism	ko00460	13 out of 1336 0.973053892215569%	112 out of 13302 0.841978649827094%	0.33373	1	1.15568
Lysine degradation	ko00310	8 out of 1336 0.598802395209581%	69 out of 13302 0.51871898962562%	0.390093	1	1.15439
Inositol phosphate metabolism	ko00562	18 out of 1336 1.34730538922156%	156 out of 13302 1.17275597654488%	0.302533	1	1.14884
Starch and sucrose metabolism	ko00500	51 out of 1336 3.81736526946108%	444 out of 13302 3.33784393324312%	0.170808	1	1.14366
Valine, leucine and isoleucine degradation	ko00280	13 out of 1336 0.973053892215569%	115 out of 13302 0.864531649376034%	0.369565	1	1.12553
Amino sugar and nucleotide sugar metabolism	ko00520	40 out of 1336 2.9940119760479%	358 out of 13302 2.69132461284017%	0.259412	1	1.11247
Lipoic acid metabolism	ko00785	1 out of 1336 0.0748502994011976%	9 out of 13302 0.06765899864682%	0.614382	1	1.10629
Other types of O-glycan biosynthesis	ko00514	3 out of 1336 0.224550898203593%	27 out of 13302 0.20297699594046%	0.518627	1	1.10629
Linoleic acid metabolism	ko00591	7 out of 1336 0.523952095808383%	63 out of 13302 0.47361299052774%	0.448926	1	1.10629
Isoquinoline alkaloid biosynthesis	ko00950	8 out of 1336 0.598802395209581%	73 out of 13302 0.548789655690874%	0.453236	1	1.09113
Nicotinate and nicotinamide metabolism	ko00760	6 out of 1336 0.449101796407186%	56 out of 13302 0.420989324913547%	0.498063	1	1.06678
Fructose and mannose metabolism	ko00051	14 out of 1336 1.04790419161677%	131 out of 13302 0.984814313637047%	0.445092	1	1.06406
Ether lipid metabolism	ko00565	11 out of 1336 0.823353293413174%	103 out of 13302 0.774319651180274%	0.462371	1	1.06332
Basal transcription factors	ko03022	7 out of 1336 0.523952095808383%	66 out of 13302 0.49616599007668%	0.499043	1	1.056
Folate biosynthesis	ko00790	8 out of 1336 0.598802395209581%	76 out of 13302 0.571342655239814%	0.49986	1	1.04806
Tropane, piperidine and pyridine alkaloid biosynthesis	ko00960	6 out of 1336 0.449101796407186%	57 out of 13302 0.42850699142986%	0.515845	1	1.04806
Stilbenoid, diarylheptanoid and gingerol biosynthesis	ko00945	10 out of 1336 0.748502994011976%	96 out of 13302 0.72169598556608%	0.501185	1	1.03714
Fatty acid elongation	ko00062	9 out of 1336 0.673652694610778%	87 out of 13302 0.65403698691926%	0.514943	1	1.02999
Flavonoid biosynthesis	ko00941	16 out of 1336 1.19760479041916%	155 out of 13302 1.16523831002857%	0.493174	1	1.02778
Sesquiterpenoid and triterpenoid biosynthesis	ko00909	8 out of 1336 0.598802395209581%	79 out of 13302 0.593895654788754%	0.545222	1	1.00826
Homologous recombination	ko03440	16 out of 1336 1.19760479041916%	158 out of 13302 1.18779130957751%	0.525305	1	1.00826
Protein export	ko03060	10 out of 1336 0.748502994011976%	102 out of 13302 0.76680198466396%	0.580917	1	0.976136
Glutathione metabolism	ko00480	17 out of 1336 1.27245508982036%	174 out of 13302 1.30807397383852%	0.585594	1	0.97277
Biosynthesis of amino acids	ko01230	49 out of 1336 3.66766467065868%	523 out of 13302 3.93173958803188%	0.721062	1	0.932835
Selenocompound metabolism	ko00450	4 out of 1336 0.29940119760479%	43 out of 13302 0.323259660201473%	0.639102	1	0.926194
Histidine metabolism	ko00340	4 out of 1336 0.29940119760479%	44 out of 13302 0.330777326717787%	0.657333	1	0.905144
Ubiquitin mediated proteolysis	ko04120	28 out of 1336 2.09580838323353%	309 out of 13302 2.32295895354082%	0.746511	1	0.902215
Endocytosis	ko04144	47 out of 1336 3.51796407185629%	523 out of 13302 3.93173958803188%	0.813615	1	0.89476
Glycolysis / Gluconeogenesis	ko00010	31 out of 1336 2.32035928143713%	346 out of 13302 2.60111261464441%	0.776701	1	0.892064
Peroxisome	ko04146	17 out of 1336 1.27245508982036%	191 out of 13302 1.43587430461585%	0.736354	1	0.886188
Porphyrin and chlorophyll metabolism	ko00860	11 out of 1336 0.823353293413174%	124 out of 13302 0.932190648022854%	0.712226	1	0.883246
Arginine biosynthesis	ko00220	5 out of 1336 0.374251497005988%	57 out of 13302 0.42850699142986%	0.690331	1	0.873385
Riboflavin metabolism	ko00740	4 out of 1336 0.29940119760479%	46 out of 13302 0.345812659750413%	0.691895	1	0.86579
Phosphatidylinositol signaling system	ko04070	15 out of 1336 1.12275449101796%	174 out of 13302 1.30807397383852%	0.770743	1	0.858326
N-Glycan biosynthesis	ko00510	8 out of 1336 0.598802395209581%	93 out of 13302 0.69914298601714%	0.728754	1	0.856481
Isoflavonoid biosynthesis	ko00943	3 out of 1336 0.224550898203593%	35 out of 13302 0.263118328070967%	0.697036	1	0.853422
Glyoxylate and dicarboxylate metabolism	ko00630	17 out of 1336 1.27245508982036%	200 out of 13302 1.50353330326267%	0.800159	1	0.84631
SNARE interactions in vesicular transport	ko04130	5 out of 1336 0.374251497005988%	59 out of 13302 0.443542324462487%	0.719443	1	0.843779
RNA degradation	ko03018	25 out of 1336 1.87125748502994%	295 out of 13302 2.21771162231243%	0.842741	1	0.843779
Nitrogen metabolism	ko00910	6 out of 1336 0.449101796407186%	71 out of 13302 0.533754322658247%	0.730269	1	0.841402
Sulfur relay system	ko04122	1 out of 1336 0.0748502994011976%	12 out of 13302 0.09021199819576%	0.719364	1	0.829716
alpha-Linolenic acid metabolism	ko00592	11 out of 1336 0.823353293413174%	134 out of 13302 1.00736731318599%	0.800928	1	0.817332
Tryptophan metabolism	ko00380	11 out of 1336 0.823353293413174%	135 out of 13302 1.0148849797023%	0.808571	1	0.811277
Fatty acid metabolism	ko01212	14 out of 1336 1.04790419161677%	172 out of 13302 1.29303864080589%	0.832173	1	0.81042
Phenylalanine metabolism	ko00360	9 out of 1336 0.673652694610778%	111 out of 13302 0.83446098331078%	0.796173	1	0.807291
Glycerophospholipid metabolism	ko00564	20 out of 1336 1.49700598802395%	247 out of 13302 1.85686362952939%	0.873712	1	0.806201
Arginine and proline metabolism	ko00330	10 out of 1336 0.748502994011976%	124 out of 13302 0.932190648022854%	0.810354	1	0.802951
Fatty acid degradation	ko00071	9 out of 1336 0.673652694610778%	112 out of 13302 0.841978649827094%	0.804643	1	0.800083
Cysteine and methionine metabolism	ko00270	20 out of 1336 1.49700598802395%	249 out of 13302 1.87189896256202%	0.882011	1	0.799726
Carbon metabolism	ko01200	54 out of 1336 4.04191616766467%	675 out of 13302 5.0744248985115%	0.972788	1	0.796527
Carbon fixation in photosynthetic organisms	ko00710	19 out of 1336 1.42215568862275%	241 out of 13302 1.81175763043151%	0.894635	1	0.784959
Propanoate metabolism	ko00640	8 out of 1336 0.598802395209581%	102 out of 13302 0.76680198466396%	0.816254	1	0.780909
Mismatch repair	ko03430	7 out of 1336 0.523952095808383%	90 out of 13302 0.6765899864682%	0.812024	1	0.774401
DNA replication	ko03030	9 out of 1336 0.673652694610778%	118 out of 13302 0.887084648924974%	0.849984	1	0.759401
Pyrimidine metabolism	ko00240	11 out of 1336 0.823353293413174%	146 out of 13302 1.09757931138175%	0.878729	1	0.750154
Phenylalanine, tyrosine and tryptophan biosynthesis	ko00400	6 out of 1336 0.449101796407186%	81 out of 13302 0.60893098782138%	0.835908	1	0.737525
Tyrosine metabolism	ko00350	9 out of 1336 0.673652694610778%	122 out of 13302 0.917155314990227%	0.875281	1	0.734502
Base excision repair	ko03410	6 out of 1336 0.449101796407186%	83 out of 13302 0.623966320854007%	0.852438	1	0.719753
Pyruvate metabolism	ko00620	17 out of 1336 1.27245508982036%	244 out of 13302 1.83431062998045%	0.963026	1	0.693697
Purine metabolism	ko00230	15 out of 1336 1.12275449101796%	218 out of 13302 1.63885130055631%	0.959568	1	0.685086
Photosynthesis	ko00195	14 out of 1336 1.04790419161677%	209 out of 13302 1.57119230190949%	0.965052	1	0.666948
Photosynthesis - antenna proteins	ko00196	4 out of 1336 0.29940119760479%	60 out of 13302 0.4510599909788%	0.865495	1	0.663772
Spliceosome	ko03040	37 out of 1336 2.76946107784431%	557 out of 13302 4.18734024958653%	0.998384	1	0.661389
Protein processing in endoplasmic reticulum	ko04141	42 out of 1336 3.1437125748503%	661 out of 13302 4.96917756728311%	0.999764	1	0.632642
Circadian rhythm - plant	ko04712	10 out of 1336 0.748502994011976%	158 out of 13302 1.18779130957751%	0.962389	1	0.630164
Fatty acid biosynthesis	ko00061	6 out of 1336 0.449101796407186%	97 out of 13302 0.729213652082394%	0.933547	1	0.615871
Biotin metabolism	ko00780	2 out of 1336 0.149700598802395%	33 out of 13302 0.24808299503834%	0.857865	1	0.60343
Autophagy - other	ko04136	4 out of 1336 0.29940119760479%	66 out of 13302 0.49616599007668%	0.909167	1	0.60343
Terpenoid backbone biosynthesis	ko00900	6 out of 1336 0.449101796407186%	99 out of 13302 0.74424898511502%	0.941122	1	0.60343
Ribosome biogenesis in eukaryotes	ko03008	11 out of 1336 0.823353293413174%	184 out of 13302 1.38325063900165%	0.981696	1	0.595231
RNA transport	ko03013	26 out of 1336 1.94610778443114%	460 out of 13302 3.45812659750413%	0.999776	1	0.562764
Nucleotide excision repair	ko03420	7 out of 1336 0.523952095808383%	126 out of 13302 0.94722598105548%	0.974836	1	0.553144
Pentose phosphate pathway	ko00030	7 out of 1336 0.523952095808383%	144 out of 13302 1.08254397834912%	0.992219	1	0.484001
Proteasome	ko03050	6 out of 1336 0.449101796407186%	133 out of 13302 0.999849646669674%	0.9939	1	0.449169
Phagosome	ko04145	9 out of 1336 0.673652694610778%	203 out of 13302 1.52608630281161%	0.999003	1	0.441425
Various types of N-glycan biosynthesis	ko00513	3 out of 1336 0.224550898203593%	68 out of 13302 0.511201323109307%	0.972591	1	0.439261
Vitamin B6 metabolism	ko00750	1 out of 1336 0.0748502994011976%	25 out of 13302 0.187941662907833%	0.929253	1	0.398263
Ribosome	ko03010	30 out of 1336 2.24550898203593%	852 out of 13302 6.40505187189896%	1	1	0.350584
Oxidative phosphorylation	ko00190	11 out of 1336 0.823353293413174%	316 out of 13302 2.37558261915501%	0.999998	1	0.34659
mRNA surveillance pathway	ko03015	9 out of 1336 0.673652694610778%	264 out of 13302 1.98466396030672%	0.999989	1	0.339429
Citrate cycle (TCA cycle)	ko00020	4 out of 1336 0.29940119760479%	131 out of 13302 0.984814313637047%	0.999425	1	0.304018
