# Supplementary material for: Physiological and Transcriptomic Comparison of Two Sunflower (Helianthus annuus L.) Cultivars With High/Low Cadmium Accumulation
Source: Front Plant Sci. 2022 May 9;13:854386. doi: 10.3389/fpls.2022.854386 (PMC9125308; doi:10.3389/fpls.2022.854386)
Supplement: Supplementary Table 6 — Details of DEGs predicted to belong to the ATP-binding cassette (ABC) transporter family. [file Table_6.XLSX]

## Sheet: Sheet1
Supplementary Table 6. Details of DEGs predicted to belong to the ATP-binding cassette (ABC) transporter family
#ID	J-50-1_FPKM	J-50-2_FPKM	J-50-3_FPKM	S-50-1_FPKM	S-50-2_FPKM	S-50-3_FPKM	FDR	log2FC	regulated
c50541.graph_c4	3.72	3.3	4.11	154.09	138.78	141.25	1.23e-263	4.98798	up
c53176.graph_c10	0.36	1	1.22	43.52	36.62	40.57	1.44e-49	4.84831	up
c52994.graph_c0	0	0	0.05	2.8	1.4	1.86	7.86e-11	3.81518	up
c50541.graph_c0	12.83	13.73	14.9	150.01	144.46	155.18	0	3.43976	up
c27738.graph_c0	0.13	0.13	0.26	3.24	2.3	3.27	2.62e-12	3.16971	up
c55332.graph_c4	11.6	12.02	9.06	108.93	106.22	115.19	3.44e-252	3.0864	up
c58590.graph_c0	1.49	0.97	1.49	9.34	9.47	9.8	1.69e-72	2.84954	up
c55632.graph_c0	2.15	2.28	3.27	30.62	29.66	33.19	1.68e-10	2.78649	up
c51402.graph_c0	6.86	7.49	6.54	47.45	45.56	44.52	2.96e-111	2.58747	up
c56986.graph_c0	0.1	0	0.17	0.88	0.59	0.94	6.36e-07	2.36264	up
c47070.graph_c0	7.31	4.71	5.27	30.53	29.94	29.79	3.32e-194	2.29912	up
c55332.graph_c2	30.36	28.91	25.88	147.18	140.29	144.85	0	2.15139	up
c59475.graph_c0	6.13	9.31	9.61	34.18	44.31	32.08	4.06e-13	1.76563	up
c55090.graph_c1	1.54	0.66	1.21	8.83	5.94	6.42	2.01e-11	1.74323	up
c54562.graph_c0	2.29	1.74	1.2	4.57	4.76	4.53	9.07e-19	1.50021	up
c50929.graph_c2	0.94	0.98	3.67	6.66	8.55	8.65	0.00238194	1.44499	up
c58319.graph_c0	57.56	62.98	49.09	152.2	151.64	150.97	6.94e-126	1.3448	up
c58047.graph_c1	2.58	2.72	2.5	11.89	16.96	15.09	5.12e-26	1.31454	up
c47070.graph_c1	4.95	2.99	2.73	10.26	9.57	13.5	0.000393407	1.27034	up
c45174.graph_c0	15.47	14.13	11.23	41.15	36.08	39.59	3.62e-17	1.24556	up
c51133.graph_c0	3.04	3.17	2.93	9	7.88	8.93	2.64e-18	1.23223	up
c55632.graph_c1	12.02	10.43	12.89	37.86	36.97	38.58	1.79e-43	1.17369	up
c50541.graph_c9	41.55	35.89	30	80.71	75.29	88.89	2.21e-26	1.1679	up
c50929.graph_c0	3.95	5.8	5.52	12.22	14.37	12.71	1.32e-15	1.08379	up
c53924.graph_c1	6.99	9.27	7.55	4.28	4.25	4.17	2.46e-14	-1.07119	down
c55499.graph_c0	16.06	20.97	23.31	11.57	10.69	10.89	7.06e-19	-1.07169	down
c58662.graph_c0	92.23	108.35	96.48	53.45	52.3	54	1.87e-139	-1.12952	down
c48778.graph_c0	1.37	1.11	1.98	0.88	1.09	0.85	2.81e-05	-1.1805	down
c41463.graph_c0	4.55	4.98	5.19	2.51	2.63	2.48	8.44e-14	-1.18847	down
c40794.graph_c1	3.3	4.8	5.2	2	2.22	2.13	0.0042429	-1.21281	down
c59130.graph_c0	2.03	2.41	2.57	1.45	1.23	0.77	7.4e-06	-1.22591	down
c56576.graph_c1	210.28	234.94	218.55	109.39	107.84	110.66	7.6e-253	-1.23613	down
c29674.graph_c0	5.33	6.06	5.12	2.5	2.68	2.75	4.75e-31	-1.29356	down
c41463.graph_c1	3.74	4.02	3.41	2.06	1.28	1.6	3.39e-09	-1.38422	down
c58735.graph_c0	302.26	337.35	284.01	133.44	130.34	139.38	4.13e-241	-1.44119	down
c45848.graph_c0	23.56	21.93	27.91	11.05	11.51	8.88	2.73e-07	-1.4769	down
J: JB231AC; S: 62\3
