# Supplementary material for: Physiological and Transcriptomic Comparison of Two Sunflower (Helianthus annuus L.) Cultivars With High/Low Cadmium Accumulation
Source: Front Plant Sci. 2022 May 9;13:854386. doi: 10.3389/fpls.2022.854386 (PMC9125308; doi:10.3389/fpls.2022.854386)
Supplement: Supplementary Table 7 — Details of DEGs predicted to belong to the Zn-regulated transporter, iron-regulated transporter-like protein (ZIP) family. [file Table_7.XLSX]

## Sheet: Sheet1
Supplementary Table 7. Details of DEGs predicted to belong to the Zn-regulated transporter, Iron-regulated transporter-like Protein (ZIP) family
#ID	J-50-1_FPKM	J-50-2_FPKM	J-50-3_FPKM	S-50-1_FPKM	S-50-2_FPKM	S-50-3_FPKM	FDR	log2FC	regulated
c56443.graph_c1	0.77	1.04	1.87	3.88	4.7	3.06	5.59e-27	2.72735	up
c24019.graph_c0	6.76	3.67	3.24	2.82	2.23	2.27	0.00277139	-1.07231	down
c56704.graph_c0	9.77	8.79	10.6	5.1	3.78	6.91	9.14e-08	-1.03856	down
c55826.graph_c0	0	0	0	2.07	4.04	3.04	1.18e-14	4.4988	up
c51429.graph_c0	97.26	99.94	97.44	47.09	45.87	45.76	2.45e-199	-1.24821	down
c52606.graph_c0	90.4	91.55	90.65	282	264.73	268.19	6.47e-199	1.30322	up
c45314.graph_c0	0.82	1.71	1.49	5.45	4.29	6.25	0.000865216	1.48556	up
c49558.graph_c0	105.43	111.94	113.17	26.99	25.57	26.8	2.95e-192	-2.19037	down
c27067.graph_c0	1.77	1.73	2.16	0.72	0.26	0.68	9.67e-06	-1.82836	down
c48212.graph_c0	1.88	3.53	3.47	8.6	9.48	8.02	1.91e-06	1.20852	up
c54091.graph_c2	53.03	54.33	53.36	154.04	152.07	155.21	8.12e-162	1.22178	up
c58100.graph_c3	13.82	16.72	13.43	6.82	7.13	7.09	2.11e-15	-1.00642	down
c56516.graph_c0	2.48	3.35	2.41	0.93	0.54	0.66	1.71e-16	-2.12021	down
c52128.graph_c0	2.34	2.31	1.67	13.67	12.69	15.97	1.01e-08	1.3931	up
c55018.graph_c2	16.73	17.47	16.33	5.72	4.35	4.87	5.18e-62	-2.28324	down
c49567.graph_c0	4.99	4.25	4.31	10.64	10.55	13.02	4.26e-19	1.06355	up
c58970.graph_c0	5.02	5.32	5.19	13.98	12.72	15.23	1.08e-12	1.16076	up
c34465.graph_c0	7.48	6.47	8.27	2.63	2.62	2.47	1.26e-13	-1.73589	down
c47792.graph_c0	1.04	1.97	1.29	4.77	4	4.41	3.04e-06	1.32203	up
c55518.graph_c0	8.25	7.81	9.49	4.22	2.53	4.51	7.54e-05	-1.3814	down
c50787.graph_c3	15.28	14.96	15.05	57.87	52.19	51.33	8.13e-60	1.58354	up
c55191.graph_c0	0.08	0	0.09	21.96	24.75	23.3	8.27e-66	6.69378	up
c47369.graph_c0	0.41	1.56	0.18	7.05	7.91	7.91	1.12e-05	2.48661	up
c50352.graph_c0	6.99	6.76	5.73	14.48	16.42	17.1	1.2e-14	1.11135	up
c50559.graph_c0	24.49	27.82	22.72	60.88	63.39	60.22	2.52e-37	1.04447	up
c33445.graph_c0	5.59	6.12	6.57	3.81	2.42	2.31	1.36e-07	-1.26266	down
J: JB231AC; S: 62\3
