# Supplementary material for: Physiological and Transcriptomic Comparison of Two Sunflower (Helianthus annuus L.) Cultivars With High/Low Cadmium Accumulation
Source: Front Plant Sci. 2022 May 9;13:854386. doi: 10.3389/fpls.2022.854386 (PMC9125308; doi:10.3389/fpls.2022.854386)
Supplement: Supplementary Table 8 — Details of differentially-expressed genes (DEGs) predicted to the other Cd-related genes. [file Table_8.XLSX]

## Sheet: Sheet1
Supplementary Table 8. Details of differentially-expressed genes (DEGs) predicted to the other Cd-related genes
Gene name	#ID	J-50-1_	J-50-2_	J-50-3_	S-50-1_FPKM	S-50-2_FPKM	S-50-3_FPKM	FDR	log2FC	regulated
		FPKM	FPKM	FPKM
Heavy metal associated isoprenylated plant proteins （HIPP）	c32791.graph_c0	2.49	4.21	3.41	62.32	67.14	70.33	1.82e-72	3.95802	up
	c35218.graph_c0	6.51	5.36	6.2	47.89	33.58	39.38	1.66e-38	2.38143	up
	c24676.graph_c0	411.97	438.13	454.87	129.26	121.39	123.99	0	-2.053	down
	c42786.graph_c0	0	0	0	6.24	4.67	4.89	3.52e-11	3.99971	up
	c59325.graph_c0	15.03	14.69	14.59	3	6.03	5.1	5.86e-08	-1.80821	down
	c37848.graph_c0	8.57	5.44	8.71	189.02	183.28	189.88	1.91e-206	4.28147	up
	c54459.graph_c0	94.27	98.74	92.57	50.58	51.28	49.34	1.12e-105	-1.23736	down
Metal tolerance protein gene （MTP）	c37740.graph_c1	6.54	5.5	4.95	22.8	21.9	22.72	1.79e-23	1.70787	up
	c49045.graph_c0	1.63	1.24	1.14	3.68	3.16	4.78	3.04e-05	1.07476	up
	c46037.graph_c0	326.47	303.6	299.36	176.24	189.71	168.07	9.77e-109	-1.25153	down
	c37740.graph_c0	5.28	4.04	3.37	17.78	14.99	16.95	4.83e-18	1.68835	up
Metal-nicotianamine transporter	c54988.graph_c0	161.51	155.81	164.78	37.29	38.43	38.15	8.55e-264	-1.71638	down
(YSL)	c44241.graph_c0	13.95	13.29	12.93	56.69	55.96	56.4	1.79e-178	1.83016	up
	c43401.graph_c0	0.87	0.98	0.75	2.14	2.15	2.08	0.000110218	1.01504	up
Heavy metal ATPase	c55845.graph_c0	9.61	7.73	6.73	33.67	36.03	35.28	1.46e-137	1.99937	up
(HMA)	c49575.graph_c0	2.16	1.75	1.47	5.54	6.89	5.77	1.21e-19	1.47241	up
Natural resistance-associated macrophage protein(NRAMP)	c53780.graph_c0	0.23	0.39	0.25	14.01	9.13	14.84	4.24e-28	4.2074	up
J: JB231AC; S: 62\3
